# Supplementary material for: Murine alveolar macrophages rapidly accumulate intranasally administered SARS-CoV-2 Spike protein leading to neutrophil recruitment and damage
Source: eLife. 2024 Mar 20;12:RP86764. doi: 10.7554/eLife.86764 (PMC10954308; doi:10.7554/eLife.86764)
Supplement: Figure 1—figure supplement 2—source data 3. [file elife-86764-fig1-figsupp2-data3.zip]

Archive with 2 entries (2 files):
- Figure 1-figure supplement 2 Spk VLP.tif
- __MACOSX/._Figure 1-figure supplement 2 Spk VLP.tif
